# Supplementary material for: Prevalence of Burnout and Associated Work-Related Factors Among Intensive Care Unit Nurses at Tertiary Healthcare Setting, Riyadh, Saudi Arabia
Source: Int J Environ Res Public Health. 2026 Jun 4;23(6):757. doi: 10.3390/ijerph23060757 (PMC13299354; doi:10.3390/ijerph23060757)
Supplement: Supplementary file 1 [file ijerph-23-00757-s001.zip]

Archive with 1 entries (1 files):
- ijerph-4228079-supplementary.pdf
